# Supplementary material for: Deciphering the Role of Protein Phosphatases in Apicomplexa: The Future of Innovative Therapeutics?
Source: Microorganisms. 2022 Mar 8;10(3):585. doi: 10.3390/microorganisms10030585 (PMC8949495; doi:10.3390/microorganisms10030585)
Supplement: Supplementary file 1 [file microorganisms-10-00585-s001.zip]

Archive with 1 entries (1 files):
- microorganisms-1591287-supplementary.xlsx
