# Supplementary material for: Deciphering the Role of Protein Phosphatases in Apicomplexa: The Future of Innovative Therapeutics?
Source: Microorganisms. 2022 Mar 8;10(3):585. doi: 10.3390/microorganisms10030585 (PMC8949495; doi:10.3390/microorganisms10030585)
Supplement: Supplementary file 1 [file microorganisms-10-00585-s001.zip › microorganisms-1591287-supplementary.xlsx]

## Sheet: Table S1
Table S1. Table combining the accession numbers of the Serine/Threonine and Tyrosine protein phosphatases identified in the five apicomplexans analyzed: Plasmodium falciparum, Plasmodium berghei, Toxoplasma gondii, Cryptosporidium parvum and Babesia divergens. The proteins are assigned into superfamilies/families. Phosphatases are highlighted when no human orthologs could be identified.
Superfamily/Fold	Family	Plasmodium falciparum		Plasmodium berghei		Toxoplasma gondii		Cryptosporidium parvum		Babesia divergens
		Name	ID (PlasmoDB)	Name	ID (PlasmoDB)	Name	ID (ToxoDB)	Name	ID (CryptoDB)	Name	ID (PiroplasmaDB)
PPPL	PPP	PfPPKL	PF3D7_1466100	PbPPKL	PBANKA_132950	TgPPKL	TGME49_290170	CpPPKL	cgd3_250	Bd PPKL	Bdiv_011590
		PfPP1	PF3D7_1414400	PbPP1	PBANKA_1028300	TgPP1	TGME49_310700	CpPP1	cgd7_2670	Bd PP1	Bdiv_035380c
		PfPP2A	PF3D7_0925400	PbPP2A	PBANKA_0826200	TgPP2A	TGME49_215170	CpPP2A	cgd5_4070	Bd PP2A	Bdiv_008350c
						TgPP2A	TGME49_224220	CpPP2A	cgd7_810
		PfCNA	PF3D7_0802800	PbCNA	PBANKA_1227400	TgPP2B	TGME49_311310	CpPP2B	cgd6_4200
		PfPP4	PF3D7_0927700	PbPP4	PBANKA_0828500	TgPP4	TGME49_286210	CpPP4	cgd1_2360	Bd PP4	Bdiv_016260
		PfPP5	PF3D7_1355500	PbPP5	PBANKA_1131900	TgPP5	TGME49_312200	CpPP5	cgd2_2960	Bd PP5	Bdiv_012550c
		PfPP6	PF3D7_0314400	PbPP6	PBANKA_0412100	TgPP6	TGME49_301010
		PfPP7	PF3D7_1423300	PbPP7	PBANKA_1020100	TgPP7	TGME49_251850			Bd PP7	Bdiv_027870
		PfSHLP1	PF3D7_1469200	PbSHLP1	PBANKA_133240	TgSHLP	TGME49_254770	CpSHLP1	cgd8_290
		PfSHLP2	PF3D7_1206000	PbSHLP2	PBANKA_0604700
		PfPP8/PfEFPP	PF3D7_1018200	PbPP8/PbEFPP	PBANKA_0502500	TgEFPP	TGME49_269460	CpEFPP	cgd2_1640
							TGME49_226072
		PfCPPED1	Pf3D7_1403900				TGME49_222840
		PfVPS29	Pf3D7_1406700	PbVPS29	PBANKA_1035500		TGME49_252490
		PfDBR1	Pf3D7_1340600	PbDBR1	PBANKA_1354000		TGME49_238230		cgd3_4330
	PAP	PfGAP50	PF3D7_0918000	PbGAP50	PBANKA_0819000	TgGAP50	TGME49_219320	Acid phosphatase	cgd7_4420	Acid phosphatase, putative	Bdiv_020490
		PfUIS2	PF3D7_1464600	PbUIS2	PBANKA_1328000	S/T phosphatase	TGME49_297650	Metallophos domain-containing protein	cgd8_70
						Acid Phosphatase	TGME49_228160
						TgIMC2A/GRA44	TGME49_228170
PPM	PPM	PfPPM1	PF3D7_0410300	PbPPM1	PBANKA_1007700	TgPPM1	TGME49_224240	CpPPM1	cgd7_3530
		PfPPM2	PF3D7_1138500	PbPPM2	PBANKA_0910200	TgPPM2A	TGME49_232340	CpPPM2	cgd3_2020	Bd PPM2	Bdiv_008320c
						TgPPM2B	TGME49_267100
						TgPPM3A	TGME49_237500
						TgPPM3B	TGME49_276920
						TgPPM3C	TGME49_270320
						TgPPM3D	TGME49_202610
						TgPPM3E	TGME49_244450
						TgPPM3F	TGME49_278510
						TgPPM3G	TGME49_201520
						TgPPM3H	TGME49_201630
		PfPPM3	PF3D7_1455000	PbPPM3	PBANKA_1318700
		PfPPM4	PF3D7_1249300	PbPPM4	PBANKA_1462200	TgPPM4	TGME49_208500	CpPPM4	cgd7_362	Bd PPM4	Bdiv_008200c
		PfPPM5	PF3D7_0810300	PbPPM5	PBANKA_1427200	TgPPM5A	TGME49_272280	CpPPM5	cgd5_4170
						TgPPM5B	TGME49_318660
						TgPPM5C	TGME49_281580	CpPPM5C	cgd7_4150
		PfPPM6	PF3D7_1309200	PbPPM6	PBANKA_1407700	TgPPM6	TGME49_293450
		PfPPM7	PF3D7_0810500	PbPPM7	PBANKA_1427000	TgPPM7	TGME49_310760			BdPPM7	Bdiv_012860
		PfPPM8	PF3D7_1135100	PbPPM8	PBANKA_0913400	TgPPM8	TGME49_218590	CpPPM8	cgd3_1480
		PfPPM9	PF3D7_0520100	PbPPM9	PBANKA_1234900	TgPPM9	TGME49_220610
		PfPPM10	PF3D7_1009600			TgPPM10	TGME49_254410	CpPPM10	cgd7_4640
				PbPPM10	PBANKA_1207900
		PfPPM11	PF3D7_1208900	PbPPM11	PBANKA_0607400	TgPPM11A	TGME49_289490
						TgPPM11C	TGME49_304955
		PfPPM12	PF3D7_0704800	PbPPM12	PBANKA_0802500	TgPPM12	TGME49_207590	CpPPM12	cgd5_2900
						TgPPM13	TGME49_231850	CpPPM13	cgd5_840
						TgPPM14	TGME49_232010
		PfPPMX1	PF3D7_0615900?	PbPPMX1	PBANKA_1230700	TgPPM15	TGME49_236260
						TgPPM16	TGME49_237410
						TgPPM17A	TGME49_265542
						TgPPM17B	TGME49_265650
						TgPPM18	TGME49_270190
						TgPPM19	TGME49_275840
						TgPPM20 (PP2C-hn)	TGME49_282055
						TgPP2C	TGME49_223985
						TgPP2C	TGME49_231850	CpPP2C	cgd5_840	Bd PP2C	Bdiv_011480
CC1	PTP	PfPTP1	PF3D7_1455100	PbPTP1	PBANKA_1318800
				PbPTP2	PBANKA_1223900
		PfPRL	PF3D7_1113100	PbPRL	PBANKA_0934500	TgPRL	TGME49_208718			Bg PRL	Bdiv_025100c
	DSP	PfYVH1	PF3D7_0309000	PbYVH1	PBANKA_0407200	TgYVH1	TGME49_235890	CpYVH1	cgd2_1580	Bg YVH1	Bdiv_035550c
						Dual specificity phosphatase	TGME49_221500	Dual specificity phosphatase	cgd1_760
						Dual specificity phosphatase	TGME49_221590	Dual specificity phosphatase/ Membrane bound phosphatase	cgd3_1890
						Dual specificity phosphatase	TGME49_268770	Dual specificity phosphatase, signal peptide	cgd6_3100
						Dual specificity phosphatase	TGME49_311335	Dual specificity phosphatase	cgd3_1470
						Dual specificity phosphatase	TGME49_308830
						Dual specificity phosphatase	TGME49_221230
	DSP (RHOD)	rhodanese like protein, putative	PF3D7_1206400	rhodanese like protein, putative	PBANKA_0605000		TGME49_305910
		PfMKP1	PF3D7_1305500	PbMKP1	PBANKA_1404000		TGME49_294570
							TGME49_247280
							TGME49_314422
CC2	LMWPTP	protein phosphatase, putative	Pf3D7_1127000	protein phosphatase, putative	PBANKA_0921400
							TGME49_305790
							TGME49_232620
								Protein-tyrosine-like/Myotubularin-like phosphatase domain containing protein	cgd6_3570
								Tyrosine/serine-protein phosphatase IphP-type,Uncharacterized protein,Uncharacterized protein, un...	cgd8_1490
PTPL	PTPL	PfPTPLA	PF3D7_1331600	PbPTPLA	PBANKA_1346500	TgPTPLA	TGME49_311290	CgPTPLA	cgd3_2150	Bg PTPLA	Bdiv_035010c
HAD	FCP/SCP/NIF-like			PbNIF1	PBANKA_1403300
		PfNIF2	PF3D7_0515900	PbNIF2	PBANKA_1115500	TgCTDSLP1	TGME49_310660	FCP1 homology domain-containing protein	cgd2_3810
		PfNIF3	PF3D7_1355700	PbNIF3	PBANKA_113200	TgCTDSPL3	TGME49_202550	FCP1 homology domain-containing protein	cgd4_3240	Bg NIF3	Bdiv_012540c
		PfNIF4	PF3D7_1012700	PbNIF4	PBANKA_1211100	TgCTDSPL2	TGME49_263380	RNA pol II HAD superfamily/BRCT domain containing protein	cgd7_4250	protein phosphatase family protein	Bdiv_017950
						TgCTDP1/FCP1	TGME49_269700	NLI interacting factor-like phosphatase FCP1/BRCT/HAD domain containing protein	cgd8_4810
						TgCTDP2/FCP2	TGME49_228330
						TgNEP1	TGME49_243990			Bd NEP1	Bdiv_037020c
							TGME49_283590
		PfTIM50	PF3D7_0726900	PbTIM50	PBANKA_0211000	TgTIM50	TGME49_222010*	CgTIM50	cgd8_3400	Bg Tim50	Bdiv_015650c
						mitochondrial import inner membrane translocase subunit TIM50, putative	TGME49_283590			NLI interacting factor-like phosphatase family protein	Bdiv_010160c
										NLI interacting factor-like phosphatase family protein	Bdiv_016010

## Sheet: Table S2
Table S2. List of Plasmodium falciparum Protein Phosphatases with functional characterization.
		Genome scale functional analysis				Phenotypical analysis performed as single gene analysis
Name	PlasmoDB gene identifier	asexual stage phenotype (Zhang et al, 2018)				Type of reverse genetic strategy used	asexual stage	reference
			Index score	Fitness score
PPPL superfamily
PPP family
PfPPKL	PF3D7_1466100	growth phenotype ?	0.3	-2.61
PfPP1	PF3D7_1414400	likely essential	0.15	-2.53		DiCre inducible Knock-out/ DD inducible knock-down	Involved in DNA replication/nuclear division and early steps of egress during erythrocytic stage development	Paul et al, 2020
PfPP2A	PF3D7_0925400	likely essential	0.12	-2.53
PfPP2B (CnA)	PF3D7_0802800	likely essential	0.18	-2.77		DD inducible knock-down	Strong proliferation defect during erythrocyte development	Paul et al, 2015
PfPP2B (CnB)	PF3D7_1451700	likely dispensable	1	0		Knock-Out/ DD inducible knock-down	Essential for parasite erythrocyte development/ Involved in Plasmodium falciparum attachement to host erythrocytes/ regulation of invasion into host erythrocytes.	Singh et al, 2014/ Paul et al, 2015
PfPP4	PF3D7_0927700	likely essential	0.13	-2.94
PfPP5	PF3D7_1355500	likely dispensable	0.9	-2.95
PfPP6	PF3D7_0314400	likely essential	0.12	-3.02
PfPP7	PF3D7_1423300	growth phenotype ?	0.36	-2.63
PfSHLP1	PF3D7_1469200	likely essential	0.16	-3.3
PfSHLP2	PF3D7_1206000	likely dispensable	1	-2.56		knock-out	not essential for blood stage completion	Miliu et al, 2017
PfPP8/PfEFPP	PF3D7_1018200	likely essential	0.24	-2.7
PfCPPED1	Pf3D7_1403900	likely essential	0.17	-2.83
PfVPS29	Pf3D7_1406700	likely essential	0.19	-2.64
PfDBR1	Pf3D7_1340600	likely essential	0.25	-2.76
PAP family
PfGAP50	Pf3D7_0918000	likely dispensable	0.86	-2.25			Suggested as involved in erythrocyte invasion. Involved in mosquito gut host immune evasion.	Baum et al, 2006; Yeoman et al, 2011; Dearnley et al; 2012; Simon et al, 2013
PfUIS2	PF3D7_1464600	likely dispensable	0.92	-2.85
PPM superfamily
PfPPM1	PF3D7_0410300	likely dispensable	1	-2.4
PfPPM2	PF3D7_1138500	likely essential	0.19	-2.8
PfPPM3	PF3D7_1455000	growth phenotype?	0.57	-3.11
PfPPM4	PF3D7_1249300	likely dispensable	1	-0.55
PfPPM5	PF3D7_0810300	likely dispensable	1	-2.05
PfPPM6	PF3D7_1309200	likely essential	0.12	-3.09
PfPPM7	PF3D7_0810500	likely dispensable	1	-2.14
PfPPM8	PF3D7_1135100	likely essential	0.12	-3.02
PfPPM9	PF3D7_0520100	likely essential	0.12	-3.02
PfPPM10	PF3D7_1009600	growth phenotype?	0.45	-2.5
PfPPM11	PF3D7_1208900	likely dispensable	1	-2.48
PfPPM12	PF3D7_0704800	likely dispensable	1	-0.63
PfPPMX1	PF3D7_0615900?	likely dispensable	1	-0.85
CC1 superfamily
PTP family
PfPTP1	PF3D7_1455100	likely essential	0.12	-2.95
PfPRL	PF3D7_1113100	likely essential	0.13	-2.8
DSP family
PfYVH1	PF3D7_0309000	likely essential	0.13	-2.82
DSP (RHOD) family
rhodanese like protein, putative	PF3D7_1206400	likely dispensable	1	-0.46
PfMKP1	PF3D7_1305500	likely dispensable	1	-0.15			Regulation of the pre-S phase (trophozoite) transition to S/M (Schizont) phase.	Balu et al, 2013
CC2 superfamily
LMWPTP family
protein phosphatase, putative	Pf3D7_1127000	likely dispensable	1	-0.05
PTPL superfamily
PTPL family
PfPTPLA	PF3D7_1331600	likely essential	0.15	-2.77
HAD superfamily
FCP/NIF-like family
PfNIF2	PF3D7_0515900	growth phenotype?	0.65	-2.94
PfNIF3	PF3D7_1355700	likely essential	0.14	-2.93
PfNIF4	PF3D7_1012700	likely essential	0.14	-2.77
PfTIM50	PF3D7_0726900	likely essential	0.14	-2.93

## Sheet: Table S3
Table S3: List of Plasmodium berghei Protein Phosphatases with functional characterization.
		Genome scale functional analysis		Phenotypical analysis performed as single gene analysis
Name	PlasmoDB gene identifier	asexual stage phenotype (Bushell E, 2017)		Type of reverse genetic strategy used	asexual stage	sexual stages	liver stage	reference
PPPL superfamily
PPP family
PbPPKL	PBANKA_132950	slow		KO	dispensable	Aberrant development of ookinetes. Majority of ookinetes did not progress from stage III to stage IV. High proportion of retort forms. Ookinetes are affected in motility and migration through the midgut wall. No oocysts and sporozoites formation.		Philip N et al, 2012; Guttery et al, 2012
PbPP1	PBANKA_1028300	essential		KO/ Promotor swap strategy leading to a drastic reduction of expression in gametocytes	essential	Reduction of exflagellation. No ookinetes formation in vitro.		Guttery et al, 2014; Zeeshan et al, 2021
PbPP2A	PBANKA_0826200	essential		KO	essential			Guttery et al, 2014
PbPP2B (CnA)	PBANKA_1227400	essential		KD (Degron system)	essential (reduced invasion of red blood cells)	reduced male gamete formation (50%), reduced ookinete formation (90%), reduced oocyst formation.	reduced liver stage developement (26% reduction of HepG2 hepatocytes invasion and 46% reduction of exo-erythrocytic forms (EEFs))	Philip N et al, 2015; Guttery et al, 2014
PbPP4	PBANKA_0828500	dispensable		KO	essential			Guttery et al, 2014
PbPP5	PBANKA_1131900	dispensable		KO	dispensable	strong reduction of exflagellation. No ookinetes formation in vitro. Strong reduction of oocysts formation (70-100%)		Zhu et al, 2019
PbPP6	PBANKA_0412100	no info		KO	essential			Guttery et al, 2014
PbPP7	PBANKA_1020100	essential		KO	essential			Guttery et al, 2014
PbSHLP1	PBANKA_133240	no info		KO	dispensable	Ookinete formation strongly reduced (55-60%). No oocysts are formed.		Patzewitz et al, 2013
PbSHLP2	PBANKA_0604700	dispensable		KO	dispensable			Guttery et al, 2014
PbPP8/PbEFPP	PBANKA_0502500	slow		KO	essential
PbVPS29	PBANKA_1035500	essential
PbDBR1	PBANKA_1354000	essential
PAP family
PbGAP50	PBANKA_0819000	no info
PbUIS2	PBANKA_1328000	essential		KO and KD Flp/FRT site-specific recombination (SSR) system of yeast use to silence gene expression specifically in sporozoites/liver stages.	essential		Strong inhibition of sporozoites development in HepG2 cells two days post-infection. Reduction of exo-erythrocytic forms (EEFs). KD sporozoites display a reduced ability to transmit infection to mice (4 of the 11 mice tested either by IV or mosquito bites). Delay in pre-patency period (3 days) on the positive mice.	Zhang et al, 2016
PPM superfamily
PbPPM1	PBANKA_1007700	slow		KO	dispensable	no exflagellation, no ookinete and oocyst formation		Guttery et al, 2014
PbPPM2	PBANKA_0910200	slow		KO	dispensable	reduced number of macrogametes, aberant male/female ratio (1:1), ookinete development is blocked at stage II. No oocysts and sporozoites	no transmission to liver stage	Guttery et al, 2014
PbPPM3	PBANKA_1318700	dispensable		KO	dispensable			Guttery et al, 2014
PbPPM4	PBANKA_1462200	dispensable		KO	dispensable			Guttery et al, 2014
PbPPM5	PBANKA_1427200	dispensable		KO	dispensable	Strong reduction of oocysts numbers and size, no formation of sporozoites		Guttery et al, 2014
PbPPM6	PBANKA_1407700	no info		KO	essential			Guttery et al, 2014
PbPPM7	PBANKA_1427000	dispensable		KO	dispensable			Guttery et al, 2014
PbPPM8	PBANKA_0913400	no info		KO	dispensable			Guttery et al, 2014
PbPPM9	PBANKA_1234900	dispensable		KO	essential			Guttery et al, 2014
PbPPM10	PBANKA_1207900	dispensable
PbPPM11	PBANKA_0607400	no info
PbPPM12	PBANKA_0802500	dispensable
PbPPMX1	PBANKA_1230700	dispensable
CC1 superfamily
PTP family
PbPTP1	PBANKA_1318800	no info		KO	dispensable			Guttery et al, 2014
PbPTP2	PBANKA_1223900	essential		KO	dispensable			Guttery et al, 2014
PbPRL	PBANKA_0934500	essential		KO	essential			Guttery et al, 2014
DSP family
PbYVH1	PBANKA_0407200	slow		KO	essential			Guttery et al, 2014
DSP (RHOD) family
rhodanese like protein, putative	PBANKA_0605000	no info
PbMKP1	PBANKA_1404000	no info
CC2 superfamily
LMWPTP family
protein phosphatase, putative	PBANKA_0921400	slow
PTPL superfamily
PTPL family
PbPTPLA	PBANKA_1346500	dispensable		KO	dispensable	oocysts normal in size and numbers but no sporozoites formation.	no transmission to liver stage	Guttery et al, 2020
HAD superfamily
FCP/SCP/NIF-like family
PbNIF1	PBANKA_1403300	slow		KO	dispensable			Guttery et al, 2014
PbNIF2	PBANKA_1115500	slow		KO	essential			Guttery et al, 2014
PbNIF3	PBANKA_1132000	essential		KO	essential			Guttery et al, 2014
PbNIF4	PBANKA_1211100	no info		KO	essential			Guttery et al, 2014
PbTIM50	PBANKA_0211000	essential		KO	essential			Guttery et al, 2014

## Sheet: Table S4
Table S4. List of Toxoplasma gondii Protein Phosphatases with functional characterization.
		Genome scale functional analysis				Phenotypical analysis performed as single gene analysis
Name	ToxoDB gene identifier	Phenotype screening (Sidik et al, 2016)				Type of reverse genetic strategy used	Phenotype	reference
		value	SE	FDR
PPPL superfamily
PPP family
TgPPKL	TGME49_290170	-5.02	1.2138	0.03
TgPP1	TGME49_310700	-4.72	0.6624	0.0214
TgPP2A	TGME49_215170	-4.39	0.927	0.026
TgPP2A	TGME49_224220	-1.5	0.6161	0.0472
TgPP2B	TGME49_311310	-3.24	0.6497	0.0245		conditional knock-out	Regulation of attachment to the host cell	Paul et al, 2015
TgPP2C	TGME49_223985	-0.27	0.4844	0.1398
TgPP2C	TGME49_231850	-4.39	0.7944	0.0236
TgPP4	TGME49_286210	-4.79	1.1048	0.0284
TgPP5	TGME49_312200	0.71	0.2378	0.7918
TgPP6	TGME49_301010	-4.05	0.8759	0.0263
TgPP7	TGME49_251850	0.05	0.5192	0.2669
TgSHLP	TGME49_254770	0.81	0.8983	0.7398
TgEFPP	TGME49_269460	-0.81	0.3871	0.0414
	TGME49_226072	-0.32	0.4285	0.106
PAP family
TgGAP50	TGME49_219320	-3.74	0.5709	0.0218		conditional deletion using DiCre system	GAP50 has a role in IMC biogenesis and stability during cell division. Its deletion alters the localisation of glideosome components (MyoA, MLC1).	Harding et al, 2016
	TGME49_297650	0.52	0.1632	1
Tg UIS2	TGME49_228160	-3.28	0.2828	0.0184
TgIMC2A/GRA44	TGME49_228170	-3.28	0.2828	0.0184		conditional tetracycline (Tet)-repressible system	impact on parasite propagation	Blakely et al, 2020
PPM superfamily
TgPPM1	TGME49_224240	-3.89	0.7232	0.0237
TgPPM2A	TGME49_232340	-0.25	0.1716	0.027		HA tag	The protein is localized throughout the cytosol and present in the nucleus	Yang et al, 2019
TgPPM2B	TGME49_267100	-1.3	0.7239	0.0763		HA tag	The protein is localized throughout the cytosol but exclude from the nucleus	Yang et al, 2019
TgPPM3A	TGME49_237500	1.13	0.3227	1
TgPPM3B	TGME49_276920	0.75	0.6463	0.7363
TgPPM3C	TGME49_270320	1.24	0.1857	1		Insertion of multiple stop codon at the beginning of the sequence	PPM3C has a minor effect for in vitro parasite growth. Parasite lacking its expression are avirulent during acute infection in vivo and produce less cysts in mouse brain during chronic infection. PPM3C seems to be involved in protein export to the host cell.	Mayoral et al, 2020
TgPPM3D	TGME49_202610	0.96	0.3546	0.9517		HA tag	ER localization?	Yang et al, 2019
TgPPM3E	TGME49_244450	0.51	0.4428	0.5526
TgPPM3F	TGME49_278510	-1.14	0.7033	0.085
TgPPM3G	TGME49_201520	-0.25	0.1845	0.0291
TgPPM3H	TGME49_201630	1.65	0.2036	1
TgPPM4	TGME49_208500	0.84	0.3425	0.8776
TgPPM5A	TGME49_272280	-0.55	1.0459	0.2625
TgPPM5B	TGME49_318660	0.83	0.4101	0.8378
TgPPM5C	TGME49_281580	-1.06	0.1829	0.0204		HA tag/ Knock-out	PPM5C is localized to the parasite plasma membrane. Its deletion mildly affects parasite growth. PPM5C seems to be involved in attachment to host cells.	Yang et al, 2019
TgPPM6	TGME49_293450	1.75	0.5454	1
TgPPM7	TGME49_310760	0.55	0.2163	0.5086
TgPPM8	TGME49_218590	0.43	0.2322	0.3386
TgPPM9	TGME49_220610	1.23	0.6044	0.9645
TgPPM10	TGME49_254410	-1.89	0.2589	0.0199
TgPPM11A	TGME49_289490	-2.46	0.2282	0.0184
TgPPM11C	TGME49_304955	-1.17	0.4469	0.0364		HA tag	PPM11C seems to be secreted into the parasitophorous vacuole. Problem with the annotation of this protein. Correct localisation of the phosphatase ?	Yang et al, 2019
TgPPM12	TGME49_207590	0.37	0.5523	0.4679
TgPPM13	TGME49_231850	-4.39	0.7944	0.0236		overexpression	Overxpression impact parasite growth, impairs cytokinesis but not nuclear divison.	Jan et al, 2009
TgPPM14	TGME49_232010	-0.65	0.1692	0.0218
TgPPM15	TGME49_236260	0.05	0.5564	0.286
TgPPM16	TGME49_237410	-2.01	0.391	0.023
TgPPM17A	TGME49_265542	-2.32	0.673	0.0322
TgPPM17B	TGME49_265650	no data
TgPPM18	TGME49_270190	-0.11	0.4682	0.177
TgPPM19	TGME49_275840	-0.14	0.7341	0.2838
TgPPM20 (PP2C-hn)	TGME49_282055	0.9	0.3246	0.9332		knock-out	PP2C-hn is a rhoptry localised protein secreted into the host cell during invasion and directed to the host nucleus. Mild growth defect is observed after its knock-out. PP2C-hn has been successfully tested as a vaccine candidate in murine model.	Gilbert et al, 2007; Song et al, 2020
CC1 superfamily
PTP family
TgPRL	TGME49_208718	-2.32	0.5464	0.0261
DSP family
TgYVH1	TGME49_235890	-3.24	0.7525	0.027
	TGME49_221500	-1.34	0.4537	0.0326
	TGME49_221590	0.39	0.3304	0.3777
	TGME49_268770	0.71	0.3273	0.7584
	TGME49_311335	1.61	0.1793	1
	TGME49_308830	-0.17	0.5918	0.2158
	TGME49_221230	0.16	0.1393	0.0498
DSP (RHOD) family
	TGME49_305910	-1.31	0.535	0.0431
	TGME49_294570	-0.36	0.9181	0.9181
	TGME49_247280	-0.97	0.3944	0.0358
	TGME49_314422	-0.53	1.0986	0.2813
CC2 superfamily
LMWPTP family
	TGME49_305790	-0.37	0.308	0.0529
	TGME49_232620	-0.13	0.639	0.2485
PTPL superfamily
PTPL family
TgPTPLA	TGME49_311290	-3.86	1.1008	0.0355
HAD superfamily
FCP/SCP/NIF-like family
TgCTDSLP1	TGME49_310660	0.77	0.3784	0.8038
TgCTDSPL3	TGME49_202550	-0.39	0.3653	0.0707
TgCTDSPL2	TGME49_263380	0.65	0.1738	0.7083
TgCTDP1/FCP1	TGME49_269700	-4.37	1.2301	0.0357
TgCTDP2/FCP2	TGME49_228330	-3.54	0.4459	0.0203
TgNEP1	TGME49_243990	-1.94	0.581	0.0318
TgTIM50, putative	TGME49_283590	-3.76	0.7216	0.0243
TgTIM50	TGME49_222010*	-0.63	0.3726	0.0491

## Sheet: Table S5 References
Table S5: Supplementary Materials References
Balu, B., Campbell, C., Sedillo, J., Maher, S., Singh, N., Thomas, P., Zhang, M., Pance, A., Otto, T.D., Rayner, J.C., et al. (2013). Atypical mitogen-activated protein kinase phosphatase implicated in regulating transition from pre-S-Phase asexual intraerythrocytic development of Plasmodium falciparum. Eukaryot Cell 12, 1171-1178.
Baum, J., Richard, D., Healer, J., Rug, M., Krnajski, Z., Gilberger, T.W., Green, J.L., Holder, A.A., and Cowman, A.F. (2006). A conserved molecular motor drives cell invasion and gliding motility across malaria life cycle stages and other apicomplexan parasites. J Biol Chem 281, 5197-5208.
Blakely, W.J., Holmes, M.J., and Arrizabalaga, G. (2020). The Secreted Acid Phosphatase Domain-Containing GRA44 from Toxoplasma gondii Is Required for c-Myc Induction in Infected Cells. mSphere 5, e00877-00819.
Bushell, E., Gomes, A.R., Sanderson, T., Anar, B., Girling, G., Herd, C., Metcalf, T., Modrzynska, K., Schwach, F., Martin, R.E., et al. (2017). Functional Profiling of a Plasmodium Genome Reveals an Abundance of Essential Genes. Cell 170, 260-272 e268.
Dearnley, M.K., Yeoman, J.A., Hanssen, E., Kenny, S., Turnbull, L., Whitchurch, C.B., Tilley, L., and Dixon, M.W.A. (2012). Origin, composition, organization and function of the inner membrane complex of Plasmodium falciparum gametocytes. Journal of cell science 125, 2053-2063.
Gilbert, L.A., Ravindran, S., Turetzky, J.M., Boothroyd, J.C., and Bradley, P.J. (2007). Toxoplasma gondii targets a protein phosphatase 2C to the nuclei of infected host cells. Eukaryot Cell 6, 73-83.
Guttery, D.S., Poulin, B., Ferguson, D.J., Szoor, B., Wickstead, B., Carroll, P.L., Ramakrishnan, C., Brady, D., Patzewitz, E.M., Straschil, U., et al. (2012). A unique protein phosphatase with kelch-like domains (PPKL) in Plasmodium modulates ookinete differentiation, motility and invasion. PLoS Pathog 8, e1002948.
Guttery, D.S., Poulin, B., Ramaprasad, A., Wall, R.J., Ferguson, D.J., Brady, D., Patzewitz, E.M., Whipple, S., Straschil, U., Wright, M.H., et al. (2014). Genome-wide functional analysis of Plasmodium protein phosphatases reveals key regulators of parasite development and differentiation. Cell host & microbe 16, 128-140.
Harding, C.R., Egarter, S., Gow, M., Jiménez-Ruiz, E., Ferguson, D.J.P., and Meissner, M. (2016). Gliding Associated Proteins Play Essential Roles during the Formation of the Inner Membrane Complex of Toxoplasma gondii. PLoS Pathog 12, e1005403-e1005403.
Jan, G., Delorme, V., Saksouk, N., Abrivard, M., Gonzalez, V., Cayla, X., Hakimi, M.-A., and Tardieux, I. (2009). A Toxoplasma type 2C serine-threonine phosphatase is involved in parasite growth in the mammalian host cell. Microbes Infect 11, 935-945.
Miliu, A., Lebrun, M., Braun-Breton, C., and Lamarque, M.H. (2017). Shelph2, a bacterial-like phosphatase of the malaria parasite Plasmodium falciparum, is dispensable during asexual blood stage. PLoS One 12, e0187073.
Patzewitz, E.M., Guttery, D.S., Poulin, B., Ramakrishnan, C., Ferguson, D.J., Wall, R.J., Brady, D., Holder, A.A., Szoor, B., and Tewari, R. (2013). An ancient protein phosphatase, SHLP1, is critical to microneme development in Plasmodium ookinetes and parasite transmission. Cell reports 3, 622-629.
Paul, A.S., Miliu, A., Paulo, J.A., Goldberg, J.M., Bonilla, A.M., Berry, L., Séveno, M., Braun-Breton, C., Kosber, A.L., Elsworth, B., et al. (2020). Co-option of Plasmodium falciparum PP1 for egress from host erythrocytes. Nature communications 11, 3532.
Paul, A.S., Saha, S., Engelberg, K., Jiang, R.H.Y., Coleman, B.I., Kosber, A.L., Chen, C.-T., Ganter, M., Espy, N., Gilberger, T.W., et al. (2015). Parasite Calcineurin Regulates Host Cell Recognition and Attachment by Apicomplexans. Cell host & microbe 18, 49-60.
Philip, N., Vaikkinen, H.J., Tetley, L., and Waters, A.P. (2012). A unique Kelch domain phosphatase in Plasmodium regulates ookinete morphology, motility and invasion. PLoS One 7, e44617.
Philip, N., and Waters, A.P. (2015). Conditional Degradation of Plasmodium Calcineurin Reveals Functions in Parasite Colonization of both Host and Vector. Cell host & microbe 18, 122-131.
Sidik, S.M., Huet, D., Ganesan, S.M., Huynh, M.H., Wang, T., Nasamu, A.S., Thiru, P., Saeij, J.P.J., Carruthers, V.B., Niles, J.C., et al. (2016). A Genome-wide CRISPR Screen in Toxoplasma Identifies Essential Apicomplexan Genes. Cell 166, 1423-1435 e1412.
Simon, N., Lasonder, E., Scheuermayer, M., Kuehn, A., Tews, S., Fischer, R., Zipfel, Peter F., Skerka, C., and Pradel, G. (2013). Malaria Parasites Co-opt Human Factor H to Prevent Complement-Mediated Lysis in the Mosquito Midgut. Cell host & microbe 13, 29-41.
Singh, S; More, KR; Chitnis, CE (2014). Role of calcineurin and actin dynamics in regulated secretion of microneme proteins in Plasmodium falciparum merozoites during erythrocyte invasion. Cell Microbiol. 16(1):50-63.
Song, P.X., Yao, S.H., Yao, Y., Zhou, J., Li, Q.F., Cao, Y.H., and He, S.Y. (2020). Epitope Analysis and Efficacy Evaluation of Phosphatase 2C (PP2C) DNA Vaccine Against Toxoplasma gondii Infection. J Parasitol 106, 513-521, 519.
Yang, C., Broncel, M., Dominicus, C., Sampson, E., Blakely, W.J., Treeck, M., and Arrizabalaga, G. (2019). A plasma membrane localized protein phosphatase in Toxoplasma gondii, PPM5C, regulates attachment to host cells. Scientific reports 9, 5924-5924.
Yeoman, J.A., Hanssen, E., Maier, A.G., Klonis, N., Maco, B., Baum, J., Turnbull, L., Whitchurch, C.B., Dixon, M.W., and Tilley, L. (2011). Tracking Glideosome-associated protein 50 reveals the development and organization of the inner membrane complex of Plasmodium falciparum. Eukaryot Cell 10, 556-564.
Zeeshan, M., Pandey, R., Subudhi, A.K., Ferguson, D.J.P., Kaur, G., Rashpa, R., Nugmanova, R., Brady, D., Bottrill, A.R., Vaughan, S., et al. (2021). Protein phosphatase 1 regulates atypical mitotic and meiotic division in Plasmodium sexual stages. Commun Biol 4, 760-760.
Zhang, M., Mishra, S., Sakthivel, R., Fontoura, B.M., and Nussenzweig, V. (2016). UIS2: A Unique Phosphatase Required for the Development of Plasmodium Liver Stages. PLoS Pathog 12, e1005370.
Zhang, M., Wang, C., Otto, T.D., Oberstaller, J., Liao, X., Adapa, S.R., Udenze, K., Bronner, I.F., Casandra, D., Mayho, M., et al. (2018). Uncovering the essential genes of the human malaria parasite Plasmodium falciparum by saturation mutagenesis. Science 360.
Zhu, X., Sun, L., He, Y., Wei, H., Hong, M., Liu, F., Liu, Q., Cao, Y., and Cui, L. (2019). Plasmodium berghei serine/threonine protein phosphatase PP5 plays a critical role in male gamete fertility. Int J Parasitol-Drug 49, 685-695.
